# Supplementary material for: Ascodipteron (Diptera, Nycteribiidae, streblid grade) from China: a new species from the lesser brown horseshoe bat, Rhinolophus stheno
Source: Zookeys. 2026 Mar 23;1273:277–86. doi: 10.3897/zookeys.1273.183551 (PMC13036469; doi:10.3897/zookeys.1273.183551)
Supplement: XML Treatment for Ascodipteron [file zookeys.1273.183551-treatment1.xml]

<!DOCTYPE tp:taxon-treatment
  PUBLIC "-//TaxonX//DTD Taxonomic Treatment Publishing DTD v0 20100105//EN" "tax-treatment-NSO.dtd">
<tp:taxon-treatment xmlns:tp="http://www.plazi.org/taxpub"><tp:treatment-meta><kwd-group><label>Taxon classification</label><kwd>
                <named-content content-type="kingdom">Animalia</named-content>
              </kwd><kwd>
                <named-content content-type="order">Diptera</named-content>
              </kwd><kwd>
                <named-content content-type="family">Hippoboscidae</named-content>
              </kwd></kwd-group><mixed-citation publication-type="journal"><person-group><name><surname>Sun</surname><given-names>Haoran</given-names></name><name><surname>Ding</surname><given-names>Liang</given-names></name><name><surname>Zhang</surname><given-names>Dong</given-names></name><name><surname>Pape</surname><given-names>Thomas</given-names></name></person-group><article-title><italic><tp:taxon-name><tp:taxon-name-part taxon-name-part-type="genus" reg="Ascodipteron">Ascodipteron</tp:taxon-name-part></tp:taxon-name></italic> (<tp:taxon-name><tp:taxon-name-part taxon-name-part-type="order" reg="Diptera">Diptera</tp:taxon-name-part></tp:taxon-name>, <tp:taxon-name><tp:taxon-name-part taxon-name-part-type="family" reg="Nycteribiidae">Nycteribiidae</tp:taxon-name-part></tp:taxon-name>, streblid grade) from China: a new species from the lesser brown horseshoe bat, <italic><tp:taxon-name><tp:taxon-name-part taxon-name-part-type="genus" reg="Rhinolophus">Rhinolophus</tp:taxon-name-part> <tp:taxon-name-part taxon-name-part-type="species" reg="stheno">stheno</tp:taxon-name-part></tp:taxon-name></italic></article-title><source>Zookeys</source><day>23</day><month>03</month><year>2026</year><volume>1273</volume><fpage>277</fpage><lpage>286</lpage><pub-id pub-id-type="doi">10.3897/zookeys.1273.183551</pub-id></mixed-citation></tp:treatment-meta><tp:nomenclature><label>Genus</label><tp:taxon-name><object-id xmlns:xlink="http://www.w3.org/1999/xlink" content-type="arpha" xlink:type="simple">10CA866D-963E-5515-BEC8-86879B9866DB</object-id>
                    		<tp:taxon-name-part taxon-name-part-type="genus" reg="Ascodipteron">Ascodipteron</tp:taxon-name-part>
                    	</tp:taxon-name><tp:taxon-authority>Adensamer, 1896</tp:taxon-authority></tp:nomenclature><tp:treatment-sec sec-type="Type species"><title>Type species.</title><p><italic><tp:taxon-name><tp:taxon-name-part taxon-name-part-type="genus" reg="Ascodipteron">Ascodipteron</tp:taxon-name-part> <tp:taxon-name-part taxon-name-part-type="species" reg="phyllorhinae">phyllorhinae</tp:taxon-name-part></tp:taxon-name></italic> Adensamer, 1896, by monotypy.</p></tp:treatment-sec></tp:taxon-treatment>
