# Supplementary material for: Ascodipteron (Diptera, Nycteribiidae, streblid grade) from China: a new species from the lesser brown horseshoe bat, Rhinolophus stheno
Source: Zookeys. 2026 Mar 23;1273:277–86. doi: 10.3897/zookeys.1273.183551 (PMC13036469; doi:10.3897/zookeys.1273.183551)
Supplement: XML Treatment for Ascodipteron euryale [file zookeys.1273.183551-treatment2.xml]

<!DOCTYPE tp:taxon-treatment
  PUBLIC "-//TaxonX//DTD Taxonomic Treatment Publishing DTD v0 20100105//EN" "tax-treatment-NSO.dtd">
<tp:taxon-treatment xmlns:tp="http://www.plazi.org/taxpub"><tp:treatment-meta><kwd-group><label>Taxon classification</label><kwd>
                <named-content content-type="kingdom">Animalia</named-content>
              </kwd><kwd>
                <named-content content-type="order">Diptera</named-content>
              </kwd><kwd>
                <named-content content-type="family">Hippoboscidae</named-content>
              </kwd></kwd-group><mixed-citation publication-type="journal"><person-group><name><surname>Sun</surname><given-names>Haoran</given-names></name><name><surname>Ding</surname><given-names>Liang</given-names></name><name><surname>Zhang</surname><given-names>Dong</given-names></name><name><surname>Pape</surname><given-names>Thomas</given-names></name></person-group><article-title><italic><tp:taxon-name><tp:taxon-name-part taxon-name-part-type="genus" reg="Ascodipteron">Ascodipteron</tp:taxon-name-part></tp:taxon-name></italic> (<tp:taxon-name><tp:taxon-name-part taxon-name-part-type="order" reg="Diptera">Diptera</tp:taxon-name-part></tp:taxon-name>, <tp:taxon-name><tp:taxon-name-part taxon-name-part-type="family" reg="Nycteribiidae">Nycteribiidae</tp:taxon-name-part></tp:taxon-name>, streblid grade) from China: a new species from the lesser brown horseshoe bat, <italic><tp:taxon-name><tp:taxon-name-part taxon-name-part-type="genus" reg="Rhinolophus">Rhinolophus</tp:taxon-name-part> <tp:taxon-name-part taxon-name-part-type="species" reg="stheno">stheno</tp:taxon-name-part></tp:taxon-name></italic></article-title><source>Zookeys</source><day>23</day><month>03</month><year>2026</year><volume>1273</volume><fpage>277</fpage><lpage>286</lpage><pub-id pub-id-type="doi">10.3897/zookeys.1273.183551</pub-id></mixed-citation></tp:treatment-meta><tp:nomenclature><tp:taxon-name><object-id xmlns:xlink="http://www.w3.org/1999/xlink" content-type="arpha" xlink:type="simple">11D938D5-4B8E-535A-BD4F-5F91BAB08DBA</object-id>
                    		<tp:taxon-name-part taxon-name-part-type="genus" reg="Ascodipteron">Ascodipteron</tp:taxon-name-part> <tp:taxon-name-part taxon-name-part-type="species" reg="euryale">euryale</tp:taxon-name-part>
                    	
                    		<object-id xmlns:xlink="http://www.w3.org/1999/xlink" content-type="zoobank" xlink:type="simple">https://zoobank.org/6879E2CA-4470-49B6-A67E-9DF77AA6830B</object-id>
                    	</tp:taxon-name><tp:taxon-status xmlns:xlink="http://www.w3.org/1999/xlink" xlink:type="simple">sp. nov.</tp:taxon-status><xref ref-type="fig" rid="F1">Figs 1</xref><xref ref-type="fig" rid="F2">, 2</xref><xref ref-type="fig" rid="F3">, 3</xref><xref ref-type="fig" rid="F4">, 4</xref></tp:nomenclature><tp:treatment-sec sec-type="Diagnosis"><title>Diagnosis.</title><p>Mesosternum with rounded postero-lateral margins (Fig. <xref ref-type="fig" rid="F3">3C</xref>, 4A), which is not found in any other species of <italic><tp:taxon-name><tp:taxon-name-part taxon-name-part-type="genus" reg="Ascodipteron">Ascodipteron</tp:taxon-name-part></tp:taxon-name></italic>.</p><fig id="F1" position="float" orientation="portrait"><object-id xmlns:xlink="http://www.w3.org/1999/xlink" content-type="doi" xlink:type="simple">10.3897/zookeys.1273.183551.figure1</object-id><object-id xmlns:xlink="http://www.w3.org/1999/xlink" content-type="arpha" xlink:type="simple">939321AE-DAA1-58F5-B1EF-86AF11B8F8E3</object-id><label>Figure 1.</label><caption><p><italic><tp:taxon-name><tp:taxon-name-part taxon-name-part-type="genus" reg="Ascodipteron">Ascodipteron</tp:taxon-name-part> <tp:taxon-name-part taxon-name-part-type="species" reg="euryale">euryale</tp:taxon-name-part></tp:taxon-name></italic> sp. nov. and its host <italic><tp:taxon-name><tp:taxon-name-part taxon-name-part-type="genus" reg="Rhinolophus">Rhinolophus</tp:taxon-name-part> <tp:taxon-name-part taxon-name-part-type="species" reg="stheno">stheno</tp:taxon-name-part></tp:taxon-name></italic>. <bold>A, B</bold>. Roosting host with neosomes in ears (arrows); <bold>C</bold>. Neosome terminalia protruding from host tissue; <bold>D</bold>. Neosome plucked from host tissue; <bold>E</bold>. Hard shell (fibrous host cyst) remains on the host after the removal of neosome.</p></caption><graphic xmlns:xlink="http://www.w3.org/1999/xlink" xlink:href="zookeys-1273-277_article-183551__-g001.jpg" id="oo_1566829.jpg" position="float" orientation="portrait" xlink:type="simple"><uri content-type="original_file" xlink:type="simple">https://binary.pensoft.net/fig/1566829</uri></graphic></fig><fig id="F2" position="float" orientation="portrait"><object-id xmlns:xlink="http://www.w3.org/1999/xlink" content-type="doi" xlink:type="simple">10.3897/zookeys.1273.183551.figure2</object-id><object-id xmlns:xlink="http://www.w3.org/1999/xlink" content-type="arpha" xlink:type="simple">F66B1AE4-87B7-51FC-9427-0D991D9D01B5</object-id><label>Figure 2.</label><caption><p><italic><tp:taxon-name><tp:taxon-name-part taxon-name-part-type="genus" reg="Ascodipteron">Ascodipteron</tp:taxon-name-part> <tp:taxon-name-part taxon-name-part-type="species" reg="euryale">euryale</tp:taxon-name-part></tp:taxon-name></italic> sp. nov., ex. <italic><tp:taxon-name><tp:taxon-name-part taxon-name-part-type="genus" reg="Rhinolophus">R.</tp:taxon-name-part> <tp:taxon-name-part taxon-name-part-type="species" reg="stheno">stheno</tp:taxon-name-part></tp:taxon-name></italic>. <bold>A, B</bold>. Whole neosome (head and thorax fully withdrawn, arrow indicates direction of the head) (BFU-2474), ventral view (<bold>A</bold>), and dorsal view (<bold>B</bold>); <bold>C–E</bold>. Terminalia, posterior view (<bold>C</bold>), dorsal view (<bold>D</bold>) and lateral view (<bold>E</bold>). Abbreviations: <abbrev xmlns:xlink="http://www.w3.org/1999/xlink" xlink:title="dorsal spiracular setae" xlink:type="simple">DSS</abbrev> = dorsal spiracular setae; <abbrev xmlns:xlink="http://www.w3.org/1999/xlink" xlink:title="medial spiracular setae" xlink:type="simple">MSS</abbrev> = medial spiracular setae; <abbrev xmlns:xlink="http://www.w3.org/1999/xlink" xlink:title="ventral spiracular setae" xlink:type="simple">VSS</abbrev> = ventral spiracular setae; R1–5 = abdominal setae arranged roughly into annular rows comprised of variable types of setae, R1 the proximal and R5 the distal row. Scale bars: 0.5 mm (<bold>A, B</bold>); 0.2 mm (<bold>C, D</bold>).</p></caption><graphic xmlns:xlink="http://www.w3.org/1999/xlink" xlink:href="zookeys-1273-277_article-183551__-g002.jpg" id="oo_1566830.jpg" position="float" orientation="portrait" xlink:type="simple"><uri content-type="original_file" xlink:type="simple">https://binary.pensoft.net/fig/1566830</uri></graphic></fig><fig id="F3" position="float" orientation="portrait"><object-id xmlns:xlink="http://www.w3.org/1999/xlink" content-type="doi" xlink:type="simple">10.3897/zookeys.1273.183551.figure3</object-id><object-id xmlns:xlink="http://www.w3.org/1999/xlink" content-type="arpha" xlink:type="simple">75E86D66-9D82-50F3-93E5-77F4395395B1</object-id><label>Figure 3.</label><caption><p><italic><tp:taxon-name><tp:taxon-name-part taxon-name-part-type="genus" reg="Ascodipteron">Ascodipteron</tp:taxon-name-part> <tp:taxon-name-part taxon-name-part-type="species" reg="euryale">euryale</tp:taxon-name-part></tp:taxon-name></italic> sp. nov., ex. <italic><tp:taxon-name><tp:taxon-name-part taxon-name-part-type="genus" reg="Rhinolophus">R.</tp:taxon-name-part> <tp:taxon-name-part taxon-name-part-type="species" reg="stheno">stheno</tp:taxon-name-part></tp:taxon-name></italic>, head and thorax (BFU-2474). <bold>A</bold>. Dorsal view; <bold>B</bold>. Lateral view; <bold>C</bold>. Ventral view. Abbreviations: anepm = anepimeron; anepst = anepisternum; kepst = katepisternum; lt = labial theca; lv = lateral vertex; mr = meron; ms = mesosternum; mt = metasternum; pr = prosternum. Scale bar: 0.2 mm.</p></caption><graphic xmlns:xlink="http://www.w3.org/1999/xlink" xlink:href="zookeys-1273-277_article-183551__-g003.jpg" id="oo_1566831.jpg" position="float" orientation="portrait" xlink:type="simple"><uri content-type="original_file" xlink:type="simple">https://binary.pensoft.net/fig/1566831</uri></graphic></fig><fig id="F4" position="float" orientation="portrait"><object-id xmlns:xlink="http://www.w3.org/1999/xlink" content-type="doi" xlink:type="simple">10.3897/zookeys.1273.183551.figure4</object-id><object-id xmlns:xlink="http://www.w3.org/1999/xlink" content-type="arpha" xlink:type="simple">11AB74DC-F5D9-5D97-89C2-202E89D51D9E</object-id><label>Figure 4.</label><caption><p>Mesosternum and metasternum, ventral view. <bold>A</bold>. <italic><tp:taxon-name><tp:taxon-name-part taxon-name-part-type="genus" reg="Ascodipteron">Ascodipteron</tp:taxon-name-part> <tp:taxon-name-part taxon-name-part-type="species" reg="euryale">euryale</tp:taxon-name-part></tp:taxon-name></italic> sp. nov. (BFU-2474); <bold>B</bold>. <italic><tp:taxon-name><tp:taxon-name-part taxon-name-part-type="genus" reg="Ascodipteron">A.</tp:taxon-name-part> <tp:taxon-name-part taxon-name-part-type="species" reg="guoliangi">guoliangi</tp:taxon-name-part></tp:taxon-name></italic> Sun, Ding, Pape &amp; Zhang, 2022 (BFU-2437). Scale bar: 0.2 mm.</p></caption><graphic xmlns:xlink="http://www.w3.org/1999/xlink" xlink:href="zookeys-1273-277_article-183551__-g004.jpg" id="oo_1566832.jpg" position="float" orientation="portrait" xlink:type="simple"><uri content-type="original_file" xlink:type="simple">https://binary.pensoft.net/fig/1566832</uri></graphic></fig></tp:treatment-sec><tp:treatment-sec sec-type="Etymology"><title>Etymology.</title><p>The name refers to Euryale, one of three sisters, the Gorgons, in Greek mythology, specifically the three female monsters, Stheno, Euryale, and Medusa, who could turn anyone looking at them into stone (<xref ref-type="bibr" rid="B3">Grimal 1996</xref>). Euryale and Stheno were immortal, which is a fitting expression of our hope that the deep-rooted association between <italic><tp:taxon-name><tp:taxon-name-part taxon-name-part-type="genus" reg="Rhinolophus">Rhinolophus</tp:taxon-name-part> <tp:taxon-name-part taxon-name-part-type="species" reg="stheno">stheno</tp:taxon-name-part></tp:taxon-name></italic> and <italic><tp:taxon-name><tp:taxon-name-part taxon-name-part-type="genus" reg="Ascodipteron">Ascodipteron</tp:taxon-name-part> <tp:taxon-name-part taxon-name-part-type="species" reg="euryale">euryale</tp:taxon-name-part></tp:taxon-name></italic> sp. nov. will continue long into the future.</p></tp:treatment-sec><tp:treatment-sec sec-type="Type material"><title>Type material.</title><p><bold><italic>Holotype</italic></bold>. China – <bold>Yunnan Province</bold> • ♀ (dealate); Pu’er City, Simao District, Liushun Town, Xianren Cave; <named-content xmlns:xlink="http://www.w3.org/1999/xlink" content-type="dwc:verbatimCoordinates" xlink:type="simple">22°36'13.96"N, 100°42'47.01"E</named-content>; 2428 m a.s.l.; 30 Aug. 2022; H.R. Sun and L. Ding leg.; ex. <italic><tp:taxon-name><tp:taxon-name-part taxon-name-part-type="genus" reg="Rhinolophus">Rhinolophus</tp:taxon-name-part> <tp:taxon-name-part taxon-name-part-type="species" reg="stheno">stheno</tp:taxon-name-part></tp:taxon-name></italic>, in the ear; BFU-2473; <abbrev xmlns:xlink="http://www.w3.org/1999/xlink" content-type="institution" xlink:title="Museum of Beijing Forestry University, Beijing, China" xlink:type="simple">MBFU</abbrev>. <bold><italic>Paratypes</italic></bold>. China – <bold>Yunnan Province</bold> • 4 ♀ (dealate); same data as holotype; BFU-2474, BFU-2475-1, BFU-2475-2, BFU-2476; <abbrev xmlns:xlink="http://www.w3.org/1999/xlink" content-type="institution" xlink:title="Museum of Beijing Forestry University, Beijing, China" xlink:type="simple">MBFU</abbrev>.</p></tp:treatment-sec><tp:treatment-sec sec-type="Description"><title>Description.</title><p><bold>Female</bold>. Head. Labial theca slightly longer than wide; posterior margin concave dorsally, convex ventrally. Labial theca dorsally with c. 130+ pigmented, peg-like, spiniform setae and ventrally with c. 140+ similar setae. Gena with c. 40 irregularly scattered peg-like setae, anterior part bare in ventral view, posterior margin concave laterally, convex medially. Arista with multiple fine branches, basal antennal segment with single long seta. Lateral vertex twice as long as wide, with concave anteromedial margin; adorned with 23–28 long, thin setae on each side.</p><p>Thorax. Scutum with numerous long setae, but devoid of setae along mid-line. Anepisternum (mesopleuron) with 0–3 setae anterior to the large, round spiracle; setae posterior to spiracle of two varieties: 2–6 short, peg-like, spiniform setae (lower one-third); 17–26 longer, slender setae (upper two-thirds). Anepimeron (pteropleuron) with 8–11 peg-like setae and 3–11 long, slender setae unevenly distributed. Meron (hypopleuron) and katepisternum (sternopleuron) without setae. Prosternum without setae, mesosternum rounded on postero-lateral margin, with 6–8 peg-like or slender setae, metasternum with 1–2 slender setae.</p><p><bold><italic/></bold>. Abdominal setae arranged roughly into annular rows, conventionally referred to as R1–5, with R1 the proximal and R5 the distal row. R1 and R2 with short, thick setae forming irregular rings that sometimes look like 3 rows; R3 and R5 with longer and more slender setae, R4 absent. R1, R2 and R3 incomplete ventrally and R5 only found ventrally; 8 long ventral spiracular setae (<abbrev xmlns:xlink="http://www.w3.org/1999/xlink" xlink:title="ventral spiracular setae" xlink:type="simple">VSS</abbrev>) in arching row or grouping between spiracles 7; 2 medial spiracular setae (<abbrev xmlns:xlink="http://www.w3.org/1999/xlink" xlink:title="medial spiracular setae" xlink:type="simple">MSS</abbrev>) with paired symmetrical groups situated between spiracles 6 and 7 on each side; 6 long dorsal spiracular setae (<abbrev xmlns:xlink="http://www.w3.org/1999/xlink" xlink:title="dorsal spiracular setae" xlink:type="simple">DSS</abbrev>) in single arching row between spiracles 5. Cercus with a few minute setae.</p><p><bold><italic>Dimensions</italic></bold>. Head and thorax: total length 1.5 mm; labial theca, length: 0.6 mm, width: 0.5 mm; terminalia, diameter: 1.1 mm; neosome, length: 3.4 mm.</p><p><bold>Male</bold>. Unknown.</p></tp:treatment-sec><tp:treatment-sec sec-type="Distribution"><title>Distribution.</title><p>Oriental—China (Yunnan).</p></tp:treatment-sec><tp:treatment-sec sec-type="Remarks"><title>Remarks.</title><p><italic><tp:taxon-name><tp:taxon-name-part taxon-name-part-type="genus" reg="Ascodipteron">Ascodipteron</tp:taxon-name-part> <tp:taxon-name-part taxon-name-part-type="species" reg="euryale">euryale</tp:taxon-name-part></tp:taxon-name></italic> sp. nov. is most similar to <italic><tp:taxon-name><tp:taxon-name-part taxon-name-part-type="genus" reg="Ascodipteron">A.</tp:taxon-name-part> <tp:taxon-name-part taxon-name-part-type="species" reg="guoliangi">guoliangi</tp:taxon-name-part></tp:taxon-name></italic> Sun, Ding, Pape &amp; Zhang, 2022, and it will run to couplet 16 in the identification key to dealate ascodipterine females proposed by <xref ref-type="bibr" rid="B11">Sun et al. (2022)</xref>. It can be incorporated in that key as follows.</p></tp:treatment-sec><ref-list><ref id="B3"><mixed-citation xmlns:xlink="http://www.w3.org/1999/xlink" xlink:type="simple">Grimal P (1996) The Dictionary of Classical Mythology. Wiley-Blackwell, Oxford, 624 pp. <ext-link xlink:href="https://archive.org/details/dictionaryofclas0000grim/page/n3/mode/2up?view=theater" ext-link-type="uri" xlink:type="simple">https://archive.org/details/dictionaryofclas0000grim/page/n3/mode/2up?view=theater</ext-link></mixed-citation></ref><ref id="B11"><mixed-citation xmlns:xlink="http://www.w3.org/1999/xlink" xlink:type="simple">Sun H, Ding L, Pape T, Zhang D (2022) A New Species of <italic><tp:taxon-name><tp:taxon-name-part taxon-name-part-type="genus">Ascodipteron</tp:taxon-name-part></tp:taxon-name></italic> (<tp:taxon-name><tp:taxon-name-part taxon-name-part-type="order">Diptera</tp:taxon-name-part></tp:taxon-name>: <tp:taxon-name><tp:taxon-name-part taxon-name-part-type="family">Hippoboscidae</tp:taxon-name-part></tp:taxon-name>) from China Based on Morphology and DNA Barcodes. Insects 13: 1148. <ext-link xlink:href="10.3390/insects13121148" ext-link-type="doi" xlink:type="simple">https://doi.org/10.3390/insects13121148</ext-link></mixed-citation></ref></ref-list></tp:taxon-treatment>
